# Supplementary material for: PicPreview and PicSummary: Two Timesaving Plugins for the Fluorescence Microscopist
Source: Cells. 2021 Apr 8;10(4):846. doi: 10.3390/cells10040846 (PMC8068365; doi:10.3390/cells10040846)
Supplement: Supplementary file 1 [file cells-10-00846-s001.zip]

Archive with 18 entries (14 files):
- Supplements/Experiment001/
- Supplements/Experiment001/1-WT/
- Supplements/Experiment001/1-WT/WT1.nd2
- Supplements/Experiment001/1-WT/WT2.nd2
- Supplements/Experiment001/1-WT/WT3.nd2
- Supplements/Experiment001/2-Mutant/
- Supplements/Experiment001/2-Mutant/Mutant1.nd2
- Supplements/Experiment001/2-Mutant/Mutant2.nd2
- Supplements/Experiment001/2-Mutant/Mutant3.nd2
- Supplements/Experiment001/LogPicPreview-20210109-144757.txt
- Supplements/Experiment001/LogPicSummary-20210109-144830.txt
- Supplements/Experiment001/PicPreview 1-WT-20210109-144757.png
- Supplements/Experiment001/PicPreview 2-Mutant-20210109-144757.png
- Supplements/Experiment001/PicSummary-20210109-144830.png
- Supplements/Macro Set PicMontage/
- Supplements/Macro Set PicMontage/PicPreview_.ijm
- Supplements/Macro Set PicMontage/PicSummary_.ijm
- Supplements/Video S1.mp4
