# Supplementary material for: PicPreview and PicSummary: Two Timesaving Plugins for the Fluorescence Microscopist
Source: Cells. 2021 Apr 8;10(4):846. doi: 10.3390/cells10040846 (PMC8068365; doi:10.3390/cells10040846)
Supplement: Supplementary file 1 [file cells-10-00846-s001.zip › Supplements/Experiment001/LogPicPreview-20210109-144757.txt]

*** *** *** *** *** *** *** *** 
START OF PICPREVIEW
---------
Macro run on  20210109-144757  (YYYYMMDD-HHMMSS)
---------
User settings: 
DataStructure = Channels within one file  ; ContrastAdjustment =  Autoscale  ; PicFileExtension = nd2  ; NbOfChannels =  3  ; ChosenSettings =  Default
---------
List of the content of the parent directory (files and folders; name and path are given)
Path =  \\nas-c01.hpi.intern\users\gabrielle.vieyres\Desktop\Experiment001\  ; DirList[ 0 ] =  1-WT/
Path =  \\nas-c01.hpi.intern\users\gabrielle.vieyres\Desktop\Experiment001\  ; DirList[ 1 ] =  2-Mutant/
---------
The next steps will go through the folders of the parent directory one by one
---------
Subdirectory:  1-WT/  - Complete path: \\nas-c01.hpi.intern\users\gabrielle.vieyres\Desktop\Experiment001\1-WT/
Number of files in the directory =  3
Image name:  1-WT_WT1.nd2 . Dimensions:  1024 1024 3 1 1  - Series count:  1
Image name:  1-WT_WT2.nd2 . Dimensions:  1024 1024 3 1 1  - Series count:  1
Image name:  1-WT_WT3.nd2 . Dimensions:  1024 1024 3 1 1  - Series count:  1
9  valid single-channel images in this subdirectory.
NbOfFields:  3 ; NbOfChannels:  3
Montage PicPreview 1-WT  saved
---------
Subdirectory:  2-Mutant/  - Complete path: \\nas-c01.hpi.intern\users\gabrielle.vieyres\Desktop\Experiment001\2-Mutant/
Number of files in the directory =  3
Image name:  2-Mutant_Mutant1.nd2 . Dimensions:  1024 1024 3 1 1  - Series count:  1
Image name:  2-Mutant_Mutant2.nd2 . Dimensions:  1024 1024 3 1 1  - Series count:  1
Image name:  2-Mutant_Mutant3.nd2 . Dimensions:  1024 1024 3 1 1  - Series count:  1
9  valid single-channel images in this subdirectory.
NbOfFields:  3 ; NbOfChannels:  3
Montage PicPreview 2-Mutant  saved
---------
END OF PICPREVIEW
*** *** *** *** *** *** *** *** 
