# Supplementary material for: PicPreview and PicSummary: Two Timesaving Plugins for the Fluorescence Microscopist
Source: Cells. 2021 Apr 8;10(4):846. doi: 10.3390/cells10040846 (PMC8068365; doi:10.3390/cells10040846)
Supplement: Supplementary file 1 [file cells-10-00846-s001.zip › Supplements/Macro Set PicMontage/PicSummary_.ijm]

/* PicSummary

Author: Gabrielle Vieyres

The use of the macro is described in the attached publication.

PicPreview's purpose is to help organizing multicolor fluorescence microscopy pictures by giving an overview of pictures saved in different subdirectories. 
The macro automatically makes a single montage for the parent directory, including one representative (and user-defined) image per subdirectory. 
This montage contains for each field of view the single-channel pictures in grayscale as well as a merge picture of several channels.
A number of options are proposed for the user to personalize the montages (e.g. contrast enhancement, channel colouring, etc).

The macro was developed and tested in ImageJ v1.53c (Wayne Rasband, National Institutes of Health, USA), with Java 1.8.0_172(64-bit)

THE MACRO IS PROVIDED "AS IS"
NO WARRANTY OF FUNCTIONALITY AND NO LIABILITY FOR ANY DAMAGE OR CHANGES TO IMAGES, SOFTWARE AND HARDWARE
*/


macro "PicPreview" {
	
	// __________________________________________________________________________________________________________________________________________________________________________________________________________________________________________________________________
	// Define user-defined functions
	
	// Functions to change the order of an array or an image stack, or to modify arrays
	
	function sortChannelsAdvancedSettings(arr1, arr2) {		
		// The merge color function in ImageJ can support up to 7 different colors (channels)
		// This function orders the names of the different channels according to a list of colors
		// Arguments: 1 array of size 7 with the picture names for the different channels (1 to 7)
		// arr1 is the initial array with the channels in the order of acquisition
		// arr2 is the array of the chosen colors: ColorArray(7)
		// The function output is the array b, of the same size, but sorted out for the color list: "Red", "Green", "Blue", "Grey", "Cyan", "Magenta", "Yellow"		
		// NB: This functions calls the "findIndex" user-defined function		
		b = newArray(7);
		ColArray = newArray("Red", "Green", "Blue", "Grey", "Cyan", "Magenta", "Yellow");	
		for (y = 0; y < ColArray.length; y++1) {
			ColIndex = findIndex(arr2, ColArray[y]);		
			if (ColIndex >=0) { b[y] = arr1[ColIndex]; }
			else { b[y] = "*None*"; }	
		}				
		return b;	 
	}

		
	function sortArrayByPicNb(arr, n){		
		// This functions reorders an array containing the name of the slices of a stack, sorted by channels (all pics channel1, then all pics channel2, etc, and finally all merge pictures)
		// into an array sorted by pictures (all channels picture 1, merge pic1, all channels picture 2, merge pic2, etc)
		// For instance, this function can sort an array for a vertical montage into an array for an horizontal montage.
		// This function makes the reverse of the "sortArrayByChannelNb(arr, n)" function
		// Argument: 
		// arr = array containing the name of the slices of a stack, sorted according to the channel, e.g. (Pic1Channel1, Pic2Channel1, Pic3Channel1, Pic1Channel2, Pic2Channel2, Pic3Channel2, Merge, Merge, Merge)
		// n = nb of Field of views (pictures) in the array to order		
		NbOfPicsPerField = arr.length / n;
		SortedArray = newArray(arr.length);			
		for (x = 0; x < arr.length ; x++1) {	
			ChannNb = 1 + floor(x / n);
			FieldNb = x + 1 - (ChannNb - 1) * n;
			NewPos = (FieldNb - 1) * NbOfPicsPerField + ChannNb - 1;
			SortedArray[NewPos] = arr[x];		
		}			
		return SortedArray;			
	}
	
	
	function sortArrayByChannelNb(arr, n){	
		// This function reorders an array containing the name of the slices of a stack, sorted by pictures (all channels picture 1, merge pic1, all channels picture 2, merge pic2, etc)
		// into an array sorted by channels (all pics channel1, then all pics channel2, etc, and finally all merge pictures)
		// For instance, this function takes an array of picture names arranged for an horizontal montage and sorts it for a vertical montage.
		// This function makes the reverse of the "sortArrayByPicNb(arr, n)" function
		// Argument: 
		// arr = array containing the name of the slices of a stack, sorted according to the pictures, e.g. (Pic1Channel1, Pic1Channel2, Pic1Merge, Pic2Channel1, Pic2Channel2, Pic2Merge, Pic3Channel1, Pic3Channel2,  Pic3Merge)
		// n = nb of Field of views (pictures) in the array to order	
		NbOfPicsPerField = arr.length / n;
		SortedArray = newArray(arr.length);			
		for (x = 0; x < arr.length ; x++1) {
			FieldNb = 1 + floor(x / NbOfPicsPerField);
			ChannNb = x + 1 - (FieldNb -1) * NbOfPicsPerField;
			NewPos = (ChannNb - 1) * n + FieldNb - 1;
			SortedArray[NewPos] = arr[x];				
		}		
		return SortedArray;		
	}
	
	
	function orderStackAccordingToArray(s, arr){		
		// This functions reorders a stack according to an array containing the ordered stack slice names
		// This function requires the other user-defined function "selectAndCopySlice(s, name)"
		// Argument: 
		// s = stack to order
		// arr = array containing the ordered names of the slices, the number of items in arr should correspond to the number of slices in s
		selectWindow (s);
		run("Duplicate...", "duplicate"); 
		// Sort the single channel pictures by picture rather than by channel (according to the input array)	
		for (y = 1; y < arr.length + 1 ; y++1) { 		
			SliceName = arr[y - 1];
			selectAndCopySlice(s, SliceName);		
			selectWindow (s+"-1");
			setSlice(y);
			setMetadata("Label", SliceName);
	        run("Paste"); 		      	             	
		}		
		close(s);
		selectWindow(s+"-1");
		rename(s);		
	}


	function RemoveDuplicatesFromArray(arr) {
		// This function removes duplicate elements from an array (and keeps them only once)
		// Argument: array, arr
		setOption("ExpandableArrays", true);
		arr 	= Array.sort(arr);
		Array.print(arr);
		simplifArray = newArray;
		z = 0;	
	   	for (z = 0; z < arr.length - 1; z++1) {
			if (arr[z] != arr[z + 1]) {
				simplifArray = Array.concat(simplifArray, arr[z]);
			}
	   	}
	   	simplifArray = Array.concat(simplifArray, arr[arr.length-1]);
	   	Array.print(simplifArray);
		return simplifArray;
	}


	
	// Functions to make stacks

	function makeStack(w, h, labels) {
		// This functions makes a stack from all open pictures and adds a white frame 
		// If chosen by the user, the function also labels the stack slices with the picture names
		// Arguments:
		// w = picture width
		// h = picture height
		// labels = "True" if you want to add a white frame, "False", if not			
		run("Images to Stack", "name=Stack title=[] use"); 
		selectWindow("Stack");		
		if (labels == "True") {
			run("Label...", "format=Label starting=0 interval=1 x=20 y=80 font=60 text=[] range=1-["+nSlices+"]");
		}		
		w = 1.02 * w;
		h = 1.02 * h;
		run("Canvas Size...", "width=["+w+"] height=["+h+"] position=Center");
	}

	
	// Functions to work with image stacks
	
	function gatherStackSliceNamesInArray(s){	
		// This function creates an array containing the names of the slices of a stack
		// Argument:
		// s = stack name
		// ext = extension of the stack slice pictures (not catched by the getInfo("slice.label") function)
		selectWindow(s);
		SliceArray = newArray(nSlices);
		for (x = 0; x < nSlices ; x++1) { 
			setSlice(x + 1);	
			SliceArray[x] = getInfo("slice.label");
		}
		return SliceArray;
	}
	
	
	function selectAndCopySlice(s, name){
		// This function allows to select a slice in a stack by its name (rather than its index) and copy it
		// Argument:
		// s = image stack
		// name = name of the slice
		selectWindow(s);		
		for (x = 1; x < (nSlices + 1); x++1) {  	
			setSlice(x);
			SliceName = getInfo("slice.label");
			
			if (SliceName == name) {			
				run("Select All");
				run("Copy");					 				
			}
		}		
	}
	
	
	// Functions to detect error, print a warning message and exit the macro
	
	function exitIfEquals(variable, reference, message){
		// This functions prints a warning message if the variable equals the value, and the macro stops
		// Arguments:
		// variable, reference (value to compare the variable to, it can be a variable), message (error message for the user)	
		if (variable == reference) {		
			print(message);
			exit(message);		
		}
	}
	
	
	function exitIfMergeWithSingleChannelOtherThanRGB(arr){
		// This functions prints a warning message if one will attempt to do a merge with a single channel and show this channel in a color other than red, blue or green, and the macro stops
		// For some reason, Fiji "Merge" function refuses to do such a merge
		// Argument:
		// arr = array containing 7 elements (up to 7 channels can be merged in Fiji) and the different channel names sorted per color in this array	
		Counter = 0;
		for (x = 0; x < arr.length; x++1) { 
			if (arr[x] == "*None*") { Counter = Counter + 1; }
		}		
		if ((Counter == 6) && (arr[0] == "*None*") && (arr[1] == "*None*") && (arr[2] == "*None*")) {
			 exit("Fiji does not accept to make montages with a single channel merge in a color other than blue, green or red. The macro will exit.");	
		}
	}


	function exitIfPicsWithDifferentDimensions(){
		// This functions asks the user whether he wants to continue or abort a macro when a folder contains a list of pictures that do not all have the same dimensions
		print("Caution, one folder contains pictures with different dimensions", Width, Height, ChannelCount, SliceCount, FrameCount);
		test = 1;
		Dialog.create("Warning!");
		Dialog.addMessage("Not all pictures have the same dimensions.");
		Dialog.addChoice("Do you want to continue?", newArray("Yes", "No"));	
		Dialog.addMessage("NB: Clicking `No´ will abort the macro.");
		Dialog.addMessage("NB: If you click `Yes´ the montage will take into account the larger picture.");
		Dialog.show();	
		ChosenOption = Dialog.getChoice();
		if (ChosenOption == "No") {
			print("------- Macro exited by the user -------");
			run("Close All");	
			exit();																							
		}
		return test;		
	}

	
	// Miscellanous functions
	
	function resetImageJ() {
		// Resets ImageJ, closing all opened windows
		// Resets foreground and background colors to white
		run("Close All");
		print("\\Clear")		// clears the log window	
		setForegroundColor(255, 255, 255);
		setBackgroundColor(255, 255, 255);	
		run("Conversions...", " "); // unselects the option "scale when converting" (Edit/Options/Conversions)
		print("*** *** *** *** *** *** *** *** ");
		print("START OF PICSUMMARY");
		print("---------");
	}
	
	
	function findIndex(arr, value) {
		// This function returns the index of the first occurence of the searched value in an array
		// Arguments: 
		// arr = array
		// value = searched value
		test = 0;	
		for (x = 0; x < arr.length; x++1)	
			if (arr[x] == value) {
				test = 1;
				return x;
			}
		if (test == 0) { return -1; }	
	}
	
	
	function removeItemFromString(string, item){
		// This functions removes a string from a longer string containing it (and replaces it by "-")
		// Arguments:
		// string = string containing the item
		// item = string to remove
		// For example, this function takes a picture name (e.g. WT-DAPI-1) and remove the channel name (DAPI) to give the picture name without channel (WT---1)	
		index1 = indexOf(string, item, 0);
		index2 = index1 + lengthOf(item) - 1;
		NewString = substring(string, 0, index1) + "-" + substring(string, index2+1, lengthOf(string));	
		return NewString;	
	}

 
	function countFilesWithExtInFolder(f, ext){
		// This functions returns the number of files in a folder that have a given extension
		// Arguments:
		// f = list of the names of the files in the folder (array)
		// ext = extension of the files to count (string)
		p = 0;	
		for (x = 0; x < f.length; x++1) { 		
			FileNameLength = lengthOf(f[x]);
			FileExtension = substring(f[x], FileNameLength-3); 
				
			if (FileExtension == ext) { p = p +1; }
		}
		return p;
	}


	function stampTime() {
		// This function gets the date and time and creates a time stamp (format YYYYMMDD-HHMMSS)
		getDateAndTime(year, month, dayOfWeek, dayOfMonth, hour, minute, second, msec);
		month = d2s(month + 1, 0); // tbe function getDateAndTime seems to be shifted of 1 month
		dayOfMonth = d2s(dayOfMonth, 0);
		hour = d2s(hour, 0);
		minute = d2s(minute, 0);
		second = d2s(second, 0);
		if (lengthOf(month)<2) {month = "0" + month;}
		if (lengthOf(dayOfMonth)<2) {dayOfMonth = "0" + dayOfMonth;}
		if (lengthOf(hour)<2) {hour = "0" + hour;}	
		if (lengthOf(minute)<2) {minute = "0" + minute;}	
		if (lengthOf(second)<2) {second = "0" + second;}	
		TimeStamp = d2s(year, 0) + month + dayOfMonth + "-" + hour + minute + second;
		return TimeStamp;
	}

			
	function append(arr, value) {
		// This function appends a value to an array
		appendedArray = newArray(arr.length + 1);
		for (i = 0; i < arr.length; i++)
		appendedArray[i] = arr[i];
		appendedArray[arr.length] = value;
		return appendedArray;
	}
	
	
	// __________________________________________________________________________________________________________________________________________________________________________________________________________________________________________________________________
	// Reset ImageJ: close all opened windows, reset foreground and background colors to white
	
	resetImageJ();
	start = getTime(); 
	TimeStampStart = stampTime();
	print("Macro run on ", TimeStampStart, " (YYYYMMDD-HHMMSS)");
	print("---------");	
	
	// __________________________________________________________________________________________________________________________________________________________________________________________________________________________________________________________________
	// Introductory message
	
	Dialog.create("Welcome to PicSummary! ");
	Dialog.addMessage("Please refer to the accompanying article for more infos on this macro and do not forget to cite this article if you use this macro in your publications."
				+ "\n \n--------------------------------------------------------------------------WHAT CAN THIS MACRO DO?----------------------------------------------------------------------------------------------"
				+ "\n \nThis macro makes summary montages to help get an overview on a series of multicolor fluorescence microscopy pictures in different subdirectories, within a parent directory."
				+ "\nFor each subdirectory, you will be asked to choose a representative picture."
				+ "\nYou will obtain one single picture montage, containing one representative picture per subdirectory, saved directly in the parent directory."
				+ "\nThe macro is designed to process pictures with several channels but a single slice (z-stacks and timelapses are ignored)."	
				+ "\nIf you work with multipoint image files saved as image series, please split the multipoints files before using this macro, otherwise, image series will be ignored."			
				+ "\n \n--------------------------------------------------------------------DESCRIPTION OF THE DEFAULT SETTINGS---------------------------------------------------------------------------------"
				+ "\n \nEach row of the montage corresponds to one representative image for one subdirectory with each single channel in grayscale followed by the colored merge of all channels."			
				+ "\nIn the merge pictures, channels are colored in the order: Blue (Ch. 1), Green (Ch. 2), Red (Ch. 3), Magenta (Ch. 4), Cyan (Ch. 5), Yellow (Ch. 6) and Grey (Ch. 7))."
				+ "\nMontages are saved as png files (.png)."
				+ "\nBy selecting user-defined settings, you have the possibility to change the channel coloring, contrast, the orientation of the montage, the format of the exported file, etc."
				+ "\n \n---------------------------------------------------------------------------------WARNINGS--------------------------------------------------------------------------------------------------------------"
				+ "\n \nThe montages generated are meant for visualization only, not for quantification!"
				+ "\nPlease make sure that all pictures to include in the montage have the same format (file extension)."
				+ "\nAlso note that the name of the subdirectory and pictures (e.g. Subdirectory/picture001.tif) should not have more than 61 characters together."
				+ "\n "
				+ "\nTHE MACRO IS PROVIDED AS IS"
				+ "\nNO WARRANTY OF FUNCTIONALITY AND NO LIABILITY FOR ANY DAMAGE OR CHANGES TO IMAGES, SOFTWARE AND HARDWARE"
				+ "\n ");
	Dialog.show();
				
	// __________________________________________________________________________________________________________________________________________________________________________________________________________________________________________________________________
	// General user interface
	
	Dialog.create("Please tell how your pictures are organized and how to set the contrast");
	Dialog.addChoice("Data structure:", newArray("Channels within one file", "Channels on separated files"));
	Dialog.addMessage("NB: Please note that channels within one file are preferred (proprietary file format).\n  ");
	Dialog.addChoice("Contrast adjustment:", newArray("No contrast adjustment", "Autoscale", "User-defined contrast enhancement"));
	Dialog.addMessage("NB: Please note that this choice is crucial is you want to visually compare signal intensities between pictures).  "
					+ "\nMore explanations on the contrast adjustment options are available in the accompanying article."
					+ "\n ");
	Dialog.show();
	DataStructure = Dialog.getChoice();
	ContrastAdjustment = Dialog.getChoice();
	
	if (ContrastAdjustment != "No contrast adjustment") {
		Dialog.create("Warning!");	
		Dialog.addMessage("\n \nMake sure you are aware of the effects contrast enhancement has on your data! Otherwise, refrain from using it.");	
		Dialog.show();		
	}

	Dialog.create("Please give us a few more information abour your data and preferences");
	
	if (DataStructure == "Channels on separated files") {	
		Dialog.addChoice("Picture file extension:", newArray("tif", "bmp", "jpg", "png"));
		Dialog.addNumber("Number of channels (max. 7 channels):", 4); 
		Dialog.addChoice("Preferred settings:", newArray("Default", "User-defined"));
		Dialog.show();	
		PicFileExtension = Dialog.getChoice();
	}
	
	else {	
		PicFileExtension = "e.g. oif, nd2, tif...";
		Dialog.addString("File extension (without dot):" + PicFileExtension, "nd2"); 
		Dialog.addMessage("NB: Tested and supported file extensions: Nikon (nd2), Olympus (oib and oif) and Zeiss(czi and zvi) picture files");
		Dialog.addNumber("Number of channels (max. 7 channels):", 4); 
		Dialog.addChoice("Preferred settings:", newArray("Default", "User-defined"));
		Dialog.show();	
		PicFileExtension = Dialog.getString();
	}
	
	NbOfChannels = Dialog.getNumber();
	ChosenSettings = Dialog.getChoice();
	print("User settings: ");
	print("DataStructure =", DataStructure, " ; ContrastAdjustment = ", ContrastAdjustment, 
			" ; PicFileExtension =", PicFileExtension, " ; NbOfChannels = ", NbOfChannels, " ; ChosenSettings = ", ChosenSettings);
	print("---------");	

	// __________________________________________________________________________________________________________________________________________________________________________________________________________________________________________________________________
	// Detection of user input errors
	
	if (lengthOf(PicFileExtension) != 3) { 	
		ErrorMessage = "Invalid file extension.\nThe file extension should have 3 characters.\nPlease do not enter the dot (.) in the file extension.";
		print(ErrorMessage);
		exit(ErrorMessage);	
	} 
	
	if (NbOfChannels>7)  { 	
		ErrorMessage = "Sorry, this macro does not accept more than 7 channels";
		print(ErrorMessage);
		exit(ErrorMessage);	
	} 

	// __________________________________________________________________________________________________________________________________________________________________________________________________________________________________________________________________
	// User-defined settings 
	
	// Default settings
	
	ColorArray = newArray("Blue", "Green", "Red", "Magenta", "Cyan", "Yellow", "Grey");
	ChosenMontageFormat = "Horizontal (default)";
	ChosenExportExtension = "png";
	ChosenLabelingOption = "Yes";
	ChosenChannelOption = "No";
	IgnoredChannelCounter = 0;
	
	// -------------------------------------------------------------------------------------------------------------------------------------------------------------------------------------------------------------------------------------------------------------------	
	// Contrast enhancement
	
	if (ContrastAdjustment == "User-defined contrast enhancement") {	
		Dialog.create("Please choose the contrast enhancement method");
		Dialog.addChoice("Contrast enhancement method:", newArray("Adjust all pictures together", "Adjust pictures individually"));
		Dialog.addMessage("\n \nPlease select the percentage of saturation for each channel");
		SaturationOptions = newArray("No contrast enhancement", "0.00", "0.01", "0.1", "0.4", "1");
		SaturationArray = newArray(NbOfChannels);	
		for (i = 0; i < NbOfChannels; i++1) { Dialog.addChoice("% Saturation for channel " + i+1, SaturationOptions); }
		Dialog.show();
		ContrastEnhancementMethod = Dialog.getChoice();	
		for (i = 0; i < NbOfChannels; i++1) { SaturationArray[i] = Dialog.getChoice(); }
		print("User settings: Contrast enhancement method = ", ContrastEnhancementMethod, " ; % saturation = ");
		Array.print(SaturationArray);
	}
	
	// -------------------------------------------------------------------------------------------------------------------------------------------------------------------------------------------------------------------------------------------------------------------	
	// User-defined settings for channels on separated files
	
	if (DataStructure == "Channels on separated files") {
		DefaultIdentifierArray = newArray("Blue", "Green", "Red", "Magenta", "Cyan", "Yellow", "Grey");
		Dialog.create("Channel identification");	
		Dialog.addMessage("Please enter a UNIQUE identifier specific to each channel."
							+ "\n    -   The identifier can comprise several characters and is case-sensitive."
							+ "\n    -   The identifier consists of a single block of characters."			
							+ "\n    -   The complete identifier should not be present in any file name, unless it represents the channel (see example 2 below)."
							+ "\n    -   The identifier should be sufficient to identify the channel."
							+ "\n    -   Two files corresponding to 2 channels of the same field of view should have exactly the same name, once the characters of the identifier are removed from this file name."
							+ "\n  \n  \nHere are 2 examples of a series of 4 fields of view, each with 2 channels:"
							+ "\n  \nEx. 1: Image1-DAPI-10x, Image1-FITC-10x, Image2-DAPI-10x, Image2-FITC-10x, Image3-DAPI-10x, Image3-FITC-10x, Image4-DAPI-10x, Image4-FITC-10x. Identifier Channel 1 = 'DAPI', identifier Channel 2 = 'FITC'."
							+ "\n  \nEx. 2: A-D, A-F, B-D, B-F, C-D, C-F, D-D, D-F. The choice of Identifier Channel 1 = 'D' and Identifier Channel 2 = 'F' is invalid, because 'D' is also used to name the 4th field of view."
							+ "\nYou would have either to rename the files, or to use Identifier Channel 1 = '-D', Identifier Channel 2 = '-F' since these identifiers are unique."
							+ "\n  \nFailure to respect these rules will lead to unexpected errors."
							+ "\n  \n ");
		
		for (i = 0; i < NbOfChannels; i++1) {
			Dialog.addString("Unique identifier Channel " + i+1 + ": ", DefaultIdentifierArray[i]); 
		}
		
		Dialog.show();
		ChannelIdentifier = newArray(NbOfChannels);	
		
		for (i = 0; i < NbOfChannels; i++1) {		
			ChannelIdentifier[i] = Dialog.getString();
			print("User settings: ChannelIdentifier[", i, "] = ", ChannelIdentifier[i]);
		}
	}
	
	
	// -------------------------------------------------------------------------------------------------------------------------------------------------------------------------------------------------------------------------------------------------------------------	
	// Other user-defined settings
	
	if (ChosenSettings != "Default") {
		Dialog.create("Please define the settings you would like to individualize");
		Dialog.addChoice("Color  palette:", newArray("Default", "User-defined"));
		Dialog.addChoice("Labeling", newArray("Yes (default)", "No"));		
		Dialog.addChoice("Montage format:", newArray("Horizontal (default)", "Vertical"));
		Dialog.addChoice("Montage export file format:", newArray("png", "jpeg", "tiff"));
		Dialog.addChoice("Do you wish to ignore certain channels?", newArray("No (default)", "Yes"));	
		Dialog.show();	
		ChosenColorPalette = Dialog.getChoice();
		ChosenLabelingOption = Dialog.getChoice();	
		ChosenMontageFormat = Dialog.getChoice();
		ChosenExportExtension = Dialog.getChoice();
		ChosenChannelOption = Dialog.getChoice();
		print("User settings: ChosenColorPalette =", ChosenColorPalette, " ; ChosenLabelingOption = ", ChosenLabelingOption, " ; ChosenMontageFormat = ", 
			ChosenMontageFormat, " ; ChosenExportExtension = ", ChosenExportExtension, " ; ChosenChannelOption = ", ChosenChannelOption);
	
		// User-defined color palette	
		if (ChosenColorPalette != "Default") {
			Dialog.create("Please choose your preferred colors");
			ColorArray = newArray(7);
			
			for (i = 0; i < NbOfChannels; i++1) { Dialog.addChoice("Channel " + i+1, newArray("Red", "Green", "Blue", "Grey", "Cyan", "Magenta", "Yellow")); }	
			Dialog.show();	
			for (i = 0; i < NbOfChannels; i++1) { ColorArray[i] = Dialog.getChoice(); }
	
			if (NbOfChannels < 7) {					
				for (i = NbOfChannels; i < 7; i++1) { ColorArray[i] = "*None*"; } 
			}
			
			print("ColorArray:");
			Array.print(ColorArray);	
			
			// Exit macro if the user chooses the same color for two channels
			for (i = 0; i < NbOfChannels - 1; i++1) {
				for (j = i + 1; j < NbOfChannels; j++1) {
					if 	(ColorArray[i] == ColorArray[j]) { exit("Please do not choose the same color for two channels. The macro will exit");	}
				}
			}	
		}  
	
		// User-defined channel options	
		if (ChosenChannelOption == "Yes") {
			ChannelRange = newArray(NbOfChannels);
			Defaults = newArray(NbOfChannels);
			rows = NbOfChannels;
			columns = 1;
			ChannelsIgnoredFromMontage = newArray(NbOfChannels);
			ChannelsIgnoredFromMerge = newArray(NbOfChannels);
	
			// By default, set all odd numbered channels as selected, even numbered channels as unselected		
			for (i = 0; i < NbOfChannels; i++1) {
				ChannelRange[i] = "Channel " + i+1;
				if ((i%2)==0) { Defaults[i] = true; }
				else { Defaults[i] = false; }	
			}
	
			// Ask the user for the channels to ignore from the montage (as single channel pics)		
			Dialog.create("Channel options for single channel pictures");
			Dialog.addMessage("Select the channels to ignore from the single channel picture montage:");
			Dialog.addCheckboxGroup(rows, columns, ChannelRange, Defaults);
			Dialog.show();		
			for (i = 0; i < NbOfChannels; i++) { ChannelsIgnoredFromMontage[i]=Dialog.getCheckbox(); }     	
			print("ChannelsIgnoredFromMontage:");
			Array.print(ChannelsIgnoredFromMontage);
					
			// Ask the user for the channels to ignore from the merge pictures		
			Dialog.create("Channel options for merge pictures");		
			Dialog.addMessage("Select the channels to ignore from the merge pictures:");
			Dialog.addCheckboxGroup(rows, columns, ChannelRange, Defaults);
			Dialog.show();		
			for (i = 0; i < NbOfChannels; i++) { ChannelsIgnoredFromMerge[i]=Dialog.getCheckbox(); }     		    		 
			print("ChannelsIgnoredFromMerge:");
			Array.print(ChannelsIgnoredFromMerge);
		}
	}
	
	
	// __________________________________________________________________________________________________________________________________________________________________________________________________________________________________________________________________
	// Main part of the macro
	
	// List and print the content of the parent directory (files and folders)
	
	print("List of the content of the parent directory (files and folders; name and path are given)");
	path = getDirectory("Choose the parent directory (experiment folder)");
	DirList = getFileList(path);
	Array.sort(DirList);
	for (i = 0; i < DirList.length; i++) { print ("Path = ", path, " ; DirList[", i, "] = ", DirList[i]); }
	
	
	// ------------------------------------------------------------------------------------------------------------------------------------------------------------------------------------------------------------------------------------------------------------------	
	// Go through the subdirectories of the parent directory one by one
	
	setBatchMode(true);	
	print("---------");
	print("The next steps will go through the folders of the parent directory one by one");	
	TestForSubdirectories = 0;
	TestForPicInSubdirectories = 0;
	TestForPicWithExtInSubdirectories = 0;	
	count = 0; wdth =  0; hght = 0; chnnlCnt = 0; slcCnt = 0; frmCnt = 0; testDim = 0;
	RepresentativePicCounter = 0;	
	widthArray = newArray(0); 
	heightArray = newArray(0);
					
	for (i = 0; i < DirList.length; i++1) { 
		pathLastChar = substring(DirList[i], lengthOf(DirList[i])-1);
	
		// Restrict the screening through the subdirectories (ignore files directly in the parent directory)	
		if (pathLastChar == "/") { 			
			TestForSubdirectories = 1;
			dir = path + DirList[i];
			print("---------\nSubdirectory: ", DirList[i], " - Complete path:", dir);
			FileList = getFileList(dir);
			Array.sort(FileList);
			print("Number of files in the directory = ", FileList.length);

			// Go through the files within the analyzed subdirectory			
			if (FileList.length > 0) {
				TestForPicInSubdirectories = 1;
				
				// Count the number of pictures with the correct extension in the folder				
				PicCounter = 0; 
				PicCounter = countFilesWithExtInFolder(FileList, PicFileExtension);

				if (PicCounter == 0) { print("No picture found with the given extension in this subdirectory"); }									
				else {								
					TestForPicWithExtInSubdirectories = 1;
					
					// ------------------------------------------------------------------------------------------------------------------------------------------------------------------------------------------------------------------------------------------------------------------	
					// List the directory pictures in an array (1 picture per field of view)
					setOption("ExpandableArrays", true);
					SimplifiedFileArray = newArray;
					m = 0;
					if (DataStructure == "Channels on separated files") {
						for (l = 0; l < FileList.length; l++1) {
							for (k = 0; k < NbOfChannels; k++1) {
								if (indexOf(FileList[l], ChannelIdentifier[k]) > -1) { //indexOf returns -1 when the substring is not found
									ShortFileName = removeItemFromString(FileList[l], ChannelIdentifier[k]);
									SimplifiedFileArray[m] = ShortFileName;
									m = m + 1;										
								}								
							}
						}
						SimplifiedFileArray = RemoveDuplicatesFromArray(SimplifiedFileArray);
					}

					else { 
						testPictSelectionInDir = 0;
						for (l = 0; l < FileList.length; l++1) {
							if (substring(FileList[l], lengthOf(FileList[l])-3) == PicFileExtension) {		
								// Extract the dimensions of each picture in the directory
								run("Bio-Formats Macro Extensions");
								Ext.setId(dir + FileList[l]);
								Ext.getSeriesCount(seriesCount);
								Ext.getEffectiveSizeC(sizeC); // get the number of channels
								Ext.getSizeZ(sizeZ); // get the number of z-slices
								Ext.getSizeT(sizeT); // get the number of timepoints
								Ext.close();
								// Only extract the pictures that have no more than one z-slice, frame and point (z-stacks, timelapses or multipoints are ignored) 
								// Also the number of channels should not differ from the one entered by the user
								if ((seriesCount == 1) & (sizeZ == 1) & (sizeT == 1) & (sizeC == NbOfChannels) ) {
									SimplifiedFileArray[m] = FileList[l];	
									m = m + 1;
									testPictSelectionInDir = 1;
								}
								else { print(FileList[l], " : z-stack, multipoint or timelapse file was ignored"); }
							}
						}
						if (testPictSelectionInDir == 0) { print("No picture with the user-defined arguments (extension, number of channels) and with single z-slice and single timepoint was found in this directory"); }
					}
					ImageArray = Array.concat(SimplifiedFileArray, newArray("none"));
								
					// Ask the user to choose a representative picture for each directory									
					Dialog.create("Picture selection for " + DirList[i]);
					Dialog.addRadioButtonGroup("Select the pictures for the montage", ImageArray, ImageArray.length, 1, ImageArray[0]); //specify nb of rows (3), columns (1) and which one is selected by default (Median)
					Dialog.show();							
					chosenPicture = Dialog.getRadioButton();
					
					if (chosenPicture == "none") { print ("You did not select any picture for ", DirList[i]); }			
					else  {
						print ("The picture selected for ", DirList[i], " is: ", chosenPicture);
						RepresentativePicCounter = RepresentativePicCounter + 1;
			
						// Open the representative image for the directory (open all channels if channels on separated files)											
						// Open pictures with channels on separated files					
						if (DataStructure == "Channels on separated files") {
							for (l = 0; l < FileList.length; l++1) {	
								for (k = 0; k < NbOfChannels; k++1) {																
									if (indexOf(FileList[l], ChannelIdentifier[k]) > -1){ //indexOf returns -1 when the substring is not found				
										ShortFileName = removeItemFromString(FileList[l], ChannelIdentifier[k]);
										if (ShortFileName == chosenPicture) {					
											fileToOpen = dir + FileList[l];
											open(fileToOpen);
											ImageName = getTitle();									
											getDimensions(Width, Height, ChannelCount, SliceCount, FrameCount);	
											print("Image name: ", ImageName, ". Dimensions: ", Width, Height, ChannelCount, SliceCount, FrameCount);
											count = count + 1;
											wdth = wdth + Width; hght = hght + Height; chnnlCnt = chnnlCnt + ChannelCount; slcCnt = slcCnt + SliceCount; frmCnt = frmCnt + FrameCount;
											widthArray = append(widthArray, Width);
											heightArray = append(heightArray, Height);
											Array.getStatistics(widthArray, min, maxWidth, mean, stdDev);
											Array.getStatistics(heightArray, min, maxHeight, mean, stdDev);
										
											// Propose to abort the macro if one folder contains pictures of different dimensions
											if ((testDim == 0) && ((wdth / count != Width)||(hght / count != Height)||(chnnlCnt / count != ChannelCount)||(slcCnt / count != SliceCount)||(frmCnt / count != FrameCount))) {
												testDim = exitIfPicsWithDifferentDimensions();		
											}

											// Convert to 16-bits the images whose format does not permit applying different LUTs
											if ((bitDepth() == 24)||(bitDepth() == 32)) { run("16-bit"); } // bitDepth() returns the bit depth of the active image: 8, 16, 24 (RGB) or 32 (float)
											run("Grays");																																
											NewImgName = "C" + k+1 + "-" + ShortFileName + " (" + substring(DirList[i], 0, lengthOf(DirList[i])-1)+ ")"; // The directory name should not be at the beginning, otherwise the image order is altered in the montage
											if (indexOf(NewImgName, "/") > -1){ //indexOf returns -1 when the substring is not found
												NewImgName = replace(NewImgName, "/", "_"); // need to remove slash from imageName otherwise the Stack to Images function looses the slice names (and renames them Stack-001, etc)
											}
											rename(NewImgName);						
											close(ImageName);	
										}
									}
								}																	
							}
						}
					
						
						// Open pictures with all channels in one file
						else {											 
							run("Bio-Formats Importer", "open=[" + dir + chosenPicture + "] color_mode=Default view=Hyperstack stack_order=XYCZT");
							ImageName = getTitle();
							if (indexOf(ImageName, "/") > -1){ //indexOf returns -1 when the substring is not found
								ImageName = replace(ImageName, "/", "_"); // need to remove slash from imageName otherwise the Stack to Images function looses the slice names (and renames them Stack-001, etc)
								rename(ImageName);
							}						
							getDimensions(Width, Height, ChannelCount, SliceCount, FrameCount);
							print("Image name: ", ImageName, ". Dimensions: ", Width, Height, ChannelCount, SliceCount, FrameCount);			
							count = count + 1; 
							wdth = wdth + Width; hght = hght + Height; chnnlCnt = chnnlCnt + ChannelCount; slcCnt = slcCnt + SliceCount; frmCnt = frmCnt + FrameCount;
								
							// Propose to abort the macro if one folder contains pictures of different dimensions
							if ((testDim == 0) && ((wdth / count != Width)||(hght / count != Height))) { // do not take slice, channel and framecounts into account since pics with inappropriate values are closed anyway
								testDim = exitIfPicsWithDifferentDimensions();						
							}

							// Split channels and show them in gray
							else {
								widthArray = append(widthArray, Width);
								heightArray = append(heightArray, Height);
								Array.getStatistics(widthArray, min, maxWidth, mean, stdDev);
								Array.getStatistics(heightArray, min, maxHeight, mean, stdDev);
								run("Grays"); 
								run("Split Channels");
							}
						}				
					}
				}
			}
		}
	}

	// ------------------------------------------------------------------------------------------------------------------------------------------------------------------------------------------------------------------------------------------------------------------	
	// At this stage, the macro has opened the representative images from all directories in the experiment folder
	// Treat the representative images and make a montage
			
	if (nImages == 0) { print("No image was selected for the montage."); }

	else {
		if (testDim == 0) {
			maxWidth = Width;
			maxHeight = Height;
		}						
								
		print(nImages, " valid single-channel images selected in the parent directory.");

		// Put all images into a stack, gather the names of the slices and sort the names alphabetically in an array
		run("Images to Stack", "name=Stack title=[] use");
		SplitChannelsArray = gatherStackSliceNamesInArray("Stack");
		SplitChannelsArray = Array.sort(SplitChannelsArray);
		
		// Enhance the contrast according to the user choices
		if (ContrastAdjustment == "Autoscale"){ run("Enhance Contrast...", "saturated=0 process_all"); }

		else if (ContrastAdjustment == "User-defined contrast enhancement"){					
			
			// Divide the stack in substacks, each substack containing all field of views for one channel
			orderStackAccordingToArray("Stack", SplitChannelsArray);
			run("Stack Splitter", "number=["+NbOfChannels+"]");
			close("Stack");
			
			// Enhance the contrast one channel at a time, according to the user-defined parameters
			for (n = 0; n < NbOfChannels; n++1) {						
				selectWindow("stk_000" + n + 1 + "_Stack");
				if (SaturationArray[n] != "No contrast enhancement") {
					
					// Adjust pictures individually: Stretch the intensity histogram for each picture taking into account the minimal and maximal pixel intensities of this picture
					if (ContrastEnhancementMethod == "Adjust pictures individually") {																							
						run("Enhance Contrast...", "saturated=["+SaturationArray[n]+"] process_all"); 
					}					
					
					// Adjust all pictures together: Stretch the intensity histogram for each picture taking into account the minimal and maximal pixel intensity among all pictures in this channel
					else if (ContrastEnhancementMethod == "Adjust all pictures together") {	
						run("Enhance Contrast...", "saturated=["+SaturationArray[n]+"] process_all use"); 
					}
				}
				run("Stack to Images");		
			}
			run("Images to Stack", "name=Stack title=[] use"); 
		}

		run("Stack to Images");
		NbOfFields = nImages / NbOfChannels;					
		print("NbOfFields: ", NbOfFields, "; NbOfChannels: ", NbOfChannels);	
		
		// Attribute the right color to each channel
		// Initialize for each picture an array containing the names of the pictures corresponding to each channel and *None* if there is no picture for a given channel (max. of 7 channels)			
		ChannelArray = newArray (7);		
		for (j = 0; j < NbOfFields; j++1) {																	
			m = 0;														
			for (k = 0; k < NbOfChannels; k++1) {
				ChannelArray[k] = SplitChannelsArray[m + j]; 
				m = m + NbOfFields;																									
			}					
			for (k = NbOfChannels; k < 7; k++1) { ChannelArray[k] = "*None*"; }					
			FieldName = substring(ChannelArray[0], 3, lengthOf(ChannelArray[0])); 
			DuplicateChannelArray = newArray(7);					
			for (k = 0; k < DuplicateChannelArray.length ; k++1) { DuplicateChannelArray[k] = ChannelArray[k]; }								
			
			// User-defined channel settings: ignore particular channels from the merge pictures											
			if (ChosenChannelOption == "Yes") {						
				for (k = 0; k < NbOfChannels; k++1) { 
					if (ChannelsIgnoredFromMerge[k] == 1) { ChannelArray[k] = "*None*"; }	
				}		
			}			
															
			// Reorder the channels in the array according to the user-defined or default color palette
			// The default color palette is in the order (by channel order): "Red", "Green", "Blue", "Grey", "Cyan", "Magenta", "Yellow"						
			SortedChannels = sortChannelsAdvancedSettings(ChannelArray, ColorArray);

			// Fiji does not accept to make montages with a single channel merge in a color other than blue, green or red. Introduce an error message when this happens					
			exitIfMergeWithSingleChannelOtherThanRGB(SortedChannels);
			
			// Merge the channels
			run("Merge Channels...", "c1=["+SortedChannels[0]+"] c2=["+SortedChannels[1]+"] c3=["+SortedChannels[2]+"] c4=["+SortedChannels[3]+"] c5=["+SortedChannels[4]+"] c6=["+SortedChannels[5]+"] c7=["+SortedChannels[6]+"] keep"); 															
			selectWindow("RGB");
			rename("Merge " + FieldName);
			
			// User-defined channel settings: ignore particular channels from the montage (close them before making stack, recount nb of pics, nb of columns, etc)						
			IgnoredChannelCounter = 0;					
			if (ChosenChannelOption == "Yes") {						
				IgnoredChannelCounter = 0;						
				for (k = 0; k < NbOfChannels; k++1) { 							
					if (ChannelsIgnoredFromMontage[k] == 1) { // if channel selected as ignored for montage
						close(DuplicateChannelArray[k]);
						IgnoredChannelCounter = IgnoredChannelCounter + 1;
					}				
				}							
			}								
		}	
		NbOfColumns = NbOfChannels + 1 - IgnoredChannelCounter;	

		// --------------------------------------------------------------------------------------------------------------------------------------------------------------------------------------------------------------------------------------------------							
		// Create an image stack and then the picture montage	

		// Create a stack and label the stack slices		
		if (ChosenLabelingOption != "No") { makeStack(maxWidth, maxHeight, "True"); }		
		else { makeStack(maxWidth, maxHeight, "False"); }
													
		// Reorder the stack to obtain the appropriate montage		
		// Initiate an array with the names of the stack slices and sort it alphabetically (necessary step to have the same stack order with both data structures)
		StackArray = gatherStackSliceNamesInArray("Stack");
		StackArray = Array.sort(StackArray);

		// Make the montage	
		NbOfRows = floor (nSlices / NbOfColumns);				
		if (ChosenMontageFormat == "Vertical") {			
			orderStackAccordingToArray("Stack", StackArray);
			run("Make Montage...", "columns=["+NbOfRows+"] rows=["+NbOfColumns+"] scale=1 first=1 last=["+nSlices+"] increment=1 border=0 font=12");
		} 
		else {			
			StackArray = sortArrayByPicNb(StackArray, NbOfFields);
			orderStackAccordingToArray("Stack", StackArray); 
			run("Make Montage...", "columns=["+NbOfColumns+"] rows=["+NbOfRows+"] scale=1 first=1 last=["+nSlices+"] increment=1 border=0 font=12");
		}				
		
		// --------------------------------------------------------------------------------------------------------------------------------------------------------------------------------------------------------------------------------------------------							
		// Save and close the montage, close the stack
		
		selectWindow("Montage");
		TimeStamp = stampTime();
		NewMontageName = "PicSummary-" + TimeStamp;
		rename(NewMontageName);
		saveAs(ChosenExportExtension, path + NewMontageName);
		print("Montage", NewMontageName, " saved");
		close();
		close("Stack");
	}												

	exitIfEquals(TestForSubdirectories, 0, "No subdirectory was found. The macro will exit");
	exitIfEquals(TestForPicInSubdirectories, 0, "All subdirectories are empty. The macro will exit");
	exitIfEquals(TestForPicWithExtInSubdirectories, 0, "No picture of the given format was found in any subdirectory. The macro will exit");
	TimeStampEnd = stampTime();
	print("Macro finished on ", TimeStampEnd, " (YYYYMMDD-HHMMSS), and lasted ", (getTime()-start)/1000, "seconds.");
	print("---------");
	print("END OF PICSUMMARY");
	print("*** *** *** *** *** *** *** *** ");
	selectWindow("Log");  
	saveAs("Text", path + "LogPicSummary" + "-" + TimeStampEnd);
	run("Close");
	run("Close All");
}	
	
